# Supplementary material for: Liquid–Gas Phase Transition Actuator: Rejuvenation Procedure Extended and Open-Air Performance
Source: Polymers (Basel). 2024 Dec 25;17(1):20. doi: 10.3390/polym17010020 (PMC11722774; doi:10.3390/polym17010020)
Supplement: Supplementary file 1 [file polymers-17-00020-s001.zip]

Archive with 1 entries (1 files):
- polymers-3321742-supplementary.pdf
